# Supplementary material for: CDK2 inhibition sensitizes anthracycline-induced immunogenic cell death and enhances the efficacy of anti-PD-1 therapy
Source: Front Immunol. 2025 Jun 10;16:1570040. doi: 10.3389/fimmu.2025.1570040 (PMC12185487; doi:10.3389/fimmu.2025.1570040)
Supplement: Supplementary file 1 [file Table1.xls]

## Sheet: Sheet1
Additional file 1. Table S1. primers used in the experiment
Genes		Sequence(5'-3')	Application
M-Ccl7	Forword	CAGAAGGATCACC AGTAGTCGG	qRT-PCR
	Reverse	ATAGCCTCCTCGACCCACTTCT
M-Gapdh	Forword	CATCACTGCCACCCAGAAGACTG	qRT-PCR
	Reverse	ATGCCAGTGAGCTTCC CGTTCAG
M-Cxcl10	forward	ATCATCCCTGCGAG CCTATCCT	qRT-PCR
	reverse	GACCTTTTTTGGCTA AACGCTTTC
M-Rasd2	forward	GGAAGGTTTTCCAG TGCCTCCT	qRT-PCR
	reverse	ACAGGACACCTCTT TGTGACGC
M-Oasl2	Forword	CCAAAACGAGGTC GTCAGGAAC	qRT-PCR
	Reverse	AGCCACCTGTTCCC ATCCCTTT
M-Gbp4	Forword	CAGGCTCTACATGGA CATGAGG	qRT-PCR
	Reverse	TGCCTGCAAGATGG AACTCTCG
M-Parp14	Forword	GGTCTCTGTTGATGT GGGCACA	qRT-PCR
	Reverse	TTCTCGGTGGTCTTC AGGCAGT
